# Supplementary material for: Clinical Relevance of Liver Involvement in the Clinical Course of Systemic Sclerosis
Source: J Clin Med. 2022 Feb 12;11(4):966. doi: 10.3390/jcm11040966 (PMC8879679; doi:10.3390/jcm11040966)
Supplement: Supplementary file 1 [file jcm-11-00966-s001.zip]

Archive with 1 entries (1 files):
- jcm-1584968-supplementary.pdf
